# Supplementary material for: Global Metabolomics Discovers Two Novel Biomarkers in Pyridoxine-Dependent Epilepsy Caused by ALDH7A1 Deficiency
Source: Int J Mol Sci. 2022 Dec 16;23(24):16061. doi: 10.3390/ijms232416061 (PMC9784804; doi:10.3390/ijms232416061)
Supplement: Supplementary file 1 [file ijms-23-16061-s001.zip]

Archive with 1 entries (1 files):
- ijms-2059630-supplementary.pdf
